# Supplementary material for: The rare mutation in the endosome-associated recycling protein gene VPS50 is associated with human neural tube defects
Source: Mol Cytogenet. 2019 Feb 20;12:8. doi: 10.1186/s13039-019-0421-9 (PMC6381738; doi:10.1186/s13039-019-0421-9)
Supplement: Supplementary file 1 — List of VPS50 mutations. (XLSX 68 kb) [file 13039_2019_421_MOESM1_ESM.xlsx]

## Sheet: Sheet1
ID	#Symbol	Position	Region	Region(Ensembl)	ensg	CDS_position	Protein_position	Amino_acids	Codons	Existing_variants	Extra2	seq_ref	seq_alt	seq_aa	snp_1k	ref_1k	alt_1k	1k_total_num	1k_rr	1k_aa	seq_rr	seq_raaa	1k_rr	1k_raaa	P-value	OR	filter1_value(err_ref)	filter2_value(1k_num)
1	CCDC132	hg38:7:93228230	Upstream_5k	upstream_gene_variant	ENSG00000004766	-	-	-	-	rs11773604	GMAF=C:0.0092	G	C	0	rs11773604	G	C	208	208	0	99	1	208	0	0.324675	0	-208	208
10	CCDC132	hg38:7:93229958	Upstream_5k	upstream_gene_variant	ENSG00000004766	-	-	-	-	rs77980597	GMAF=T:0.0478	C	T	0	rs77980597	C	T	208	207	0	99	1	207	1	0.544651	0.479501	-206	208
7	CCDC132	hg38:7:93228885	Upstream_5k	upstream_gene_variant	ENSG00000004766	-	-	-	-	-	-	G	GTGTGTA,GTGTGTGTA	0	-	-	-	0	0	0	73	27	0	0	1	0	0	0
9	CCDC132	hg38:7:93229386	Upstream_5k	upstream_gene_variant	ENSG00000004766	-	-	-	-	-	-	G	C	0	-	-	-	0	0	0	99	1	0	0	1	0	0	0
11	CCDC132	hg38:7:93231173	Upstream_5k	upstream_gene_variant	ENSG00000004766	-	-	-	-	-	-	A	G	0	-	-	-	0	0	0	99	1	0	0	1	0	0	0
3	CCDC132	hg38:7:93228458	Upstream_5k	upstream_gene_variant	ENSG00000004766	-	-	-	-	rs17782156	GMAF=T:0.1088	C	T	0	rs17782156	C	T	208	198	0	94	4	198	10	1	1.1862	-188	208
12	CCDC132	hg38:7:93231435	Upstream_5k	upstream_gene_variant	ENSG00000004766	-	-	-	-	rs118121407	GMAF=T:0.0032	C	T	0	rs118121407	C	T	208	203	0	98	2	203	5	1	1.20616	-198	208
436	CCDC132	hg38:7:93355993	gene	synonymous_variant	ENSG00000004766	363	121	P	ccC/ccG	rs3764799	GMAF=G:0.0142	C	G	0	rs3764799	C	G	208	192	0	88	12	192	16	0.289166	0.61214	-176	208
105	CCDC132	hg38:7:93259570	gene	synonymous_variant	ENSG00000004766	597	199	A	gcT/gcC	rs200949909	GMAF=C:0.0005	T	C	0	rs200949909	T	C	208	207	0	99	1	207	1	0.544651	0.479501	-206	208
66	CCDC132	hg38:7:93246107	gene	synonymous_variant	ENSG00000004766	108	36	E	gaG/gaA	-	-	G	A	0	-	-	-	0	0	0	99	1	0	0	1	0	0	0
276	CCDC132	hg38:7:93320503	gene	synonymous_variant	ENSG00000004766	1344	448	P	ccG/ccA	-	-	G	A	0	-	-	-	0	0	0	99	1	0	0	1	0	0	0
434	CCDC132	hg38:7:93355891	gene	splice_region_variant	ENSG00000004766	-	-	-	-	-	-	A	G	0	rs560692901	A	G	208	208	0	99	1	208	0	0.324675	0	-208	208
88	CCDC132	hg38:7:93253937	gene	splice_region_variant	ENSG00000004766	-	-	-	-	-	-	T	TA	0	-	-	-	0	0	0	97	3	0	0	1	0	0	0
147	CCDC132	hg38:7:93271200	gene	non_coding_transcript_exon_variant	ENSG00000004766	-	-	-	-	-	-	GT	GTT,G	0	rs547444423	G	T	208	207	0	79	21	207	1	1.87e-10	0.0183856	-206	208
148	CCDC132	hg38:7:93271204	gene	non_coding_transcript_exon_variant	ENSG00000004766	-	-	-	-	rs12112676	GMAF=G:0.0969	T	G	4	rs12112676	T	G	208	142	10	67	33	142	66	0.89642	0.943841	-76	208
101	CCDC132	hg38:7:93258316	gene	non_coding_transcript_exon_variant	ENSG00000004766	-	-	-	-	-	-	G	T	0	-	-	-	0	0	0	99	1	0	0	1	0	0	0
99	CCDC132	hg38:7:93257608	gene	non_coding_transcript_exon_variant	ENSG00000004766	-	-	-	-	rs17165210	GMAF=G:0.0257	A	G	1	rs17165210	A	G	208	188	1	91	9	188	20	1	1.07541	-168	208
100	CCDC132	hg38:7:93258242	gene	missense_variant	ENSG00000004766	503	168	G/V	gGa/gTa	-	-	G	T	0	-	-	-	0	0	0	99	1	0	0	1	0	0	0
216	CCDC132	hg38:7:93294573	gene	missense_variant	ENSG00000004766	1014	338	E/D	gaA/gaT	rs199714930	-	A	T	0	-	-	-	0	0	0	99	1	0	0	1	0	0	0
399	CCDC132	hg38:7:93347361	gene	intron_variant	ENSG00000004766	-	-	-	-	-	-	C	G	2	rs540224321	C	G	208	207	0	83	12	207	1	5.22e-06	0.033767	-206	208
314	CCDC132	hg38:7:93326459	gene	intron_variant	ENSG00000004766	-	-	-	-	rs11980150	GMAF=T:0.1313	A	T,AT	0	rs11980150	A	T	208	160	0	55	45	160	48	0.000119102	0.367973	-112	208
165	CCDC132	hg38:7:93278782	gene	intron_variant	ENSG00000004766	-	-	-	-	rs375495157	-	GAT	G,GATAT	0	rs550510884	G	GAT	208	196	0	82	18	196	12	0.00157767	0.280223	-184	208
290	CCDC132	hg38:7:93324039	gene	intron_variant	ENSG00000004766	-	-	-	-	-	-	A	C	0	rs576407750	A	C	208	206	0	92	8	206	2	0.00241937	0.112494	-204	208
131	CCDC132	hg38:7:93265741	gene	intron_variant	ENSG00000004766	-	-	-	-	rs75998445	-	A	G	0	rs75998445	A	G	208	207	0	94	6	207	1	0.00541909	0.076297	-206	208
162	CCDC132	hg38:7:93278433	gene	intron_variant	ENSG00000004766	-	-	-	-	-	-	CA	C	0	rs544585879	CA	C	208	202	0	89	11	202	6	0.00616551	0.241576	-196	208
89	CCDC132	hg38:7:93253971	gene	intron_variant	ENSG00000004766	-	-	-	-	rs200618096	GMAF=C:0.0000	T	C	0	rs200618096	T	C	208	208	0	96	4	208	0	0.0106641	0	-208	208
112	CCDC132	hg38:7:93260677	gene	intron_variant	ENSG00000004766	-	-	-	-	rs150715097	-	TTTTG	T	0	rs191653369	T	G	208	208	0	96	4	208	0	0.0106641	0	-208	208
196	CCDC132	hg38:7:93288566	gene	intron_variant	ENSG00000004766	-	-	-	-	-	-	C	A	0	rs576697573	C	A	208	207	0	95	5	207	1	0.0149264	0.0925323	-206	208
23	CCDC132	hg38:7:93236416	gene	intron_variant	ENSG00000004766	-	-	-	-	rs186742531	GMAF=G:0.0009	A	G	0	rs186742531	A	G	208	208	0	97	3	208	0	0.0335313	0	-208	208
56	CCDC132	hg38:7:93243989	gene	intron_variant	ENSG00000004766	-	-	-	-	rs73218078	GMAF=T:0.0771	G	T	1	rs73218078	G	T	208	208	0	97	3	208	0	0.0335313	0	-208	208
316	CCDC132	hg38:7:93326464	gene	intron_variant	ENSG00000004766	-	-	-	-	-	-	T	A	0	rs557395331	T	A	208	208	0	97	3	208	0	0.0335313	0	-208	208
421	CCDC132	hg38:7:93352833	gene	intron_variant	ENSG00000004766	-	-	-	-	rs17165280	GMAF=A:0.0028	G	A	0	rs17165280	G	A	208	206	0	95	5	206	2	0.0386945	0.185584	-204	208
449	CCDC132	hg38:7:93358009	gene	intron_variant	ENSG00000004766	-	-	-	-	rs2285504	GMAF=A:0.2548	G	A	2	rs2285504	G	A	208	135	9	76	24	135	73	0.0508818	1.70944	-62	208
27	CCDC132	hg38:7:93237188	gene	intron_variant	ENSG00000004766	-	-	-	-	-	-	C	T	0	rs549765679	C	T	208	206	0	96	4	206	2	0.089697	0.23423	-204	208
433	CCDC132	hg38:7:93355864	gene	intron_variant	ENSG00000004766	-	-	-	-	rs374667557,TMP_ESP_7_92985177_92985177	-	AT	A	0	rs562012005;rs374667557	AT	A,ATT	208	192	0	86	14	192	16	0.100154	0.513095	-176	208
17	CCDC132	hg38:7:93233736	gene	intron_variant	ENSG00000004766	-	-	-	-	-	-	C	T	0	rs550205459	C	T	208	207	0	97	3	207	1	0.102133	0.157212	-206	208
335	CCDC132	hg38:7:93331336	gene	intron_variant	ENSG00000004766	-	-	-	-	rs192388074	GMAF=A:0.0005	G	A	0	rs192388074	G	A	208	207	0	97	3	207	1	0.102133	0.157212	-206	208
199	CCDC132	hg38:7:93289576	gene	intron_variant	ENSG00000004766	-	-	-	-	-	-	TAGAA	T	0	rs535903807	TAGAA	T	208	208	0	98	2	208	0	0.1047	0	-208	208
52	CCDC132	hg38:7:93242478	gene	intron_variant	ENSG00000004766	-	-	-	-	-	-	GAT	G,GATAT	0	rs147627921	G	GAT	208	142	8	59	41	142	66	0.125519	0.669768	-76	208
205	CCDC132	hg38:7:93290417	gene	intron_variant	ENSG00000004766	-	-	-	-	-	-	CTT	CTTT,CT,C	0	rs541614480	CT	C	208	105	17	41	59	105	103	0.14361	0.682538	-2	208
247	CCDC132	hg38:7:93311116	gene	intron_variant	ENSG00000004766	-	-	-	-	rs116942756	GMAF=A:0.0106	G	A	0	rs116942756	G	A	208	197	0	90	10	197	11	0.1484	0.503744	-186	208
29	CCDC132	hg38:7:93237369	gene	intron_variant	ENSG00000004766	-	-	-	-	rs148236720	GMAF=T:0.0055	G	T	0	rs148236720	G	T	208	203	0	94	6	203	5	0.185396	0.387199	-198	208
124	CCDC132	hg38:7:93264077	gene	intron_variant	ENSG00000004766	-	-	-	-	rs140833573	GMAF=G:0.0083	A	G	0	rs140833573	A	G	208	203	0	94	6	203	5	0.185396	0.387199	-198	208
55	CCDC132	hg38:7:93243480	gene	intron_variant	ENSG00000004766	-	-	-	-	rs184025475	GMAF=A:0.0005	G	A	0	rs184025475	G	A	208	207	0	98	2	207	1	0.247037	0.237936	-206	208
114	CCDC132	hg38:7:93261144	gene	intron_variant	ENSG00000004766	-	-	-	-	rs191083561	GMAF=G:0.0005	A	G	0	rs191083561	A	G	208	207	0	98	2	207	1	0.247037	0.237936	-206	208
182	CCDC132	hg38:7:93285918	gene	intron_variant	ENSG00000004766	-	-	-	-	rs374416135	-	C	G	0	rs374416135	C	G	208	207	0	98	2	207	1	0.247037	0.237936	-206	208
200	CCDC132	hg38:7:93289639	gene	intron_variant	ENSG00000004766	-	-	-	-	rs144827915	GMAF=C:0.0023	T	C	0	rs144827915	T	C	208	207	0	98	2	207	1	0.247037	0.237936	-206	208
272	CCDC132	hg38:7:93319825	gene	intron_variant	ENSG00000004766	-	-	-	-	rs186275891	GMAF=G:0.0005	A	G	0	rs186275891	A	G	208	207	0	98	2	207	1	0.247037	0.237936	-206	208
322	CCDC132	hg38:7:93328810	gene	intron_variant	ENSG00000004766	-	-	-	-	rs373005322	-	G	A	0	rs373005322	G	A	208	207	0	98	2	207	1	0.247037	0.237936	-206	208
348	CCDC132	hg38:7:93335628	gene	intron_variant	ENSG00000004766	-	-	-	-	rs369597694	-	G	A	0	rs369597694	G	A	208	207	0	98	2	207	1	0.247037	0.237936	-206	208
453	CCDC132	hg38:7:93358243	gene	intron_variant	ENSG00000004766	-	-	-	-	rs368073253	-	G	A	0	rs368073253	G	A	208	207	0	98	2	207	1	0.247037	0.237936	-206	208
394	CCDC132	hg38:7:93347107	gene	intron_variant	ENSG00000004766	-	-	-	-	rs183665150	GMAF=C:0.0960	A	C	6	rs183665150	A	C	208	172	0	68	21	172	36	0.259846	0.678661	-136	208
202	CCDC132	hg38:7:93289811	gene	intron_variant	ENSG00000004766	-	-	-	-	rs190852275	GMAF=A:0.0023	C	A	0	rs190852275	C	A	208	204	0	96	4	204	4	0.280125	0.471839	-200	208
413	CCDC132	hg38:7:93348102	gene	intron_variant	ENSG00000004766	-	-	-	-	rs17711548	GMAF=G:0.1107	A	G	0	rs17711548	A	G	208	193	0	96	4	193	15	0.322426	1.86191	-178	208
170	CCDC132	hg38:7:93281519	gene	intron_variant	ENSG00000004766	-	-	-	-	rs76431417	GMAF=A:0.0092	G	A	0	rs76431417	G	A	208	192	0	96	4	192	16	0.32321	1.99604	-176	208
28	CCDC132	hg38:7:93237211	gene	intron_variant	ENSG00000004766	-	-	-	-	-	-	C	T	0	rs565421837	C	T	208	208	0	99	1	208	0	0.324675	0	-208	208
51	CCDC132	hg38:7:93241849	gene	intron_variant	ENSG00000004766	-	-	-	-	-	-	T	C	0	rs538802512	T	C	208	208	0	99	1	208	0	0.324675	0	-208	208
60	CCDC132	hg38:7:93244501	gene	intron_variant	ENSG00000004766	-	-	-	-	rs372429093	-	C	T	0	rs372429093	C	T	208	208	0	99	1	208	0	0.324675	0	-208	208
62	CCDC132	hg38:7:93245048	gene	intron_variant	ENSG00000004766	-	-	-	-	rs143847621	GMAF=G:0.0009	C	G	0	rs143847621	C	G	208	208	0	99	1	208	0	0.324675	0	-208	208
70	CCDC132	hg38:7:93247441	gene	intron_variant	ENSG00000004766	-	-	-	-	rs201510966	-	C	T	0	rs201510966	C	T	208	208	0	99	1	208	0	0.324675	0	-208	208
74	CCDC132	hg38:7:93249394	gene	intron_variant	ENSG00000004766	-	-	-	-	rs138435004	GMAF=A:0.0028	G	C	0	rs138435004	G	A	208	208	0	99	1	208	0	0.324675	0	-208	208
80	CCDC132	hg38:7:93252191	gene	intron_variant	ENSG00000004766	-	-	-	-	rs149627226	-	A	AT	0	rs149627226	A	AT	208	208	0	99	1	208	0	0.324675	0	-208	208
86	CCDC132	hg38:7:93253474	gene	intron_variant	ENSG00000004766	-	-	-	-	-	-	T	C	0	rs531649675	T	C	208	208	0	99	1	208	0	0.324675	0	-208	208
96	CCDC132	hg38:7:93256762	gene	intron_variant	ENSG00000004766	-	-	-	-	rs117726210	GMAF=C:0.0115	G	C	0	rs117726210	G	C	208	208	0	99	1	208	0	0.324675	0	-208	208
113	CCDC132	hg38:7:93261076	gene	intron_variant	ENSG00000004766	-	-	-	-	-	-	T	C	0	rs553902175	T	C	208	208	0	99	1	208	0	0.324675	0	-208	208
116	CCDC132	hg38:7:93261571	gene	intron_variant	ENSG00000004766	-	-	-	-	-	-	G	C	0	rs531200568	G	A	208	208	0	99	1	208	0	0.324675	0	-208	208
136	CCDC132	hg38:7:93267962	gene	intron_variant	ENSG00000004766	-	-	-	-	rs139160602	GMAF=T:0.0014	G	T	0	rs139160602	G	T	208	208	0	99	1	208	0	0.324675	0	-208	208
142	CCDC132	hg38:7:93270394	gene	intron_variant	ENSG00000004766	-	-	-	-	rs188659144	GMAF=C:0.0023	T	C	0	rs188659144	T	C	208	208	0	99	1	208	0	0.324675	0	-208	208
178	CCDC132	hg38:7:93284579	gene	intron_variant	ENSG00000004766	-	-	-	-	rs147739018	GMAF=A:0.0055	G	A	0	rs147739018	G	A	208	208	0	99	1	208	0	0.324675	0	-208	208
180	CCDC132	hg38:7:93285391	gene	intron_variant	ENSG00000004766	-	-	-	-	rs117581076	GMAF=A:0.0014	G	A	0	rs117581076	G	A	208	208	0	99	1	208	0	0.324675	0	-208	208
186	CCDC132	hg38:7:93286279	gene	intron_variant	ENSG00000004766	-	-	-	-	rs376551180	-	T	C	0	rs376551180	T	C	208	208	0	99	1	208	0	0.324675	0	-208	208
187	CCDC132	hg38:7:93286335	gene	intron_variant	ENSG00000004766	-	-	-	-	rs17783441	GMAF=C:0.0156	T	C	0	rs17783441	T	C	208	208	0	99	1	208	0	0.324675	0	-208	208
214	CCDC132	hg38:7:93294231	gene	intron_variant	ENSG00000004766	-	-	-	-	-	-	A	G	0	rs529728659	A	C	208	208	0	99	1	208	0	0.324675	0	-208	208
217	CCDC132	hg38:7:93294803	gene	intron_variant	ENSG00000004766	-	-	-	-	rs150544451	GMAF=G:0.0060	A	G	0	rs150544451	A	G	208	208	0	99	1	208	0	0.324675	0	-208	208
228	CCDC132	hg38:7:93300176	gene	intron_variant	ENSG00000004766	-	-	-	-	-	-	T	C	0	rs557329743	T	C	208	208	0	99	1	208	0	0.324675	0	-208	208
249	CCDC132	hg38:7:93311540	gene	intron_variant	ENSG00000004766	-	-	-	-	rs139303767	GMAF=A:0.0014	T	A	0	rs139303767	T	A	208	208	0	99	1	208	0	0.324675	0	-208	208
254	CCDC132	hg38:7:93314180	gene	intron_variant	ENSG00000004766	-	-	-	-	-	-	C	T	0	rs567007878	C	T	208	208	0	99	1	208	0	0.324675	0	-208	208
283	CCDC132	hg38:7:93321684	gene	intron_variant	ENSG00000004766	-	-	-	-	rs375249379	-	C	T	0	rs375249379	C	T	208	208	0	99	1	208	0	0.324675	0	-208	208
293	CCDC132	hg38:7:93324544	gene	intron_variant	ENSG00000004766	-	-	-	-	rs190404167	GMAF=G:0.0009	A	G	0	rs190404167	A	G	208	208	0	99	1	208	0	0.324675	0	-208	208
365	CCDC132	hg38:7:93341946	gene	intron_variant	ENSG00000004766	-	-	-	-	-	-	A	G	0	rs561808085	A	G	208	208	0	99	1	208	0	0.324675	0	-208	208
368	CCDC132	hg38:7:93342392	gene	intron_variant	ENSG00000004766	-	-	-	-	rs183581686	GMAF=T:0.0092	C	T	0	rs183581686	C	T	208	208	0	99	1	208	0	0.324675	0	-208	208
414	CCDC132	hg38:7:93348890	gene	intron_variant	ENSG00000004766	-	-	-	-	-	-	T	A	0	rs554084835	T	A	208	208	0	99	1	208	0	0.324675	0	-208	208
423	CCDC132	hg38:7:93353345	gene	intron_variant	ENSG00000004766	-	-	-	-	-	-	T	C	0	rs542593394	T	C	208	208	0	99	1	208	0	0.324675	0	-208	208
427	CCDC132	hg38:7:93355040	gene	intron_variant	ENSG00000004766	-	-	-	-	rs201952406	-	T	G	0	rs201952406	T	G	208	208	0	99	1	208	0	0.324675	0	-208	208
97	CCDC132	hg38:7:93257240	gene	intron_variant	ENSG00000004766	-	-	-	-	rs192462846	GMAF=T:0.0009	A	T	0	rs192462846	A	T	208	206	0	97	3	206	2	0.333819	0.315226	-204	208
166	CCDC132	hg38:7:93279793	gene	intron_variant	ENSG00000004766	-	-	-	-	rs181791022	GMAF=T:0.0009	C	T	0	rs181791022	C	T	208	206	0	97	3	206	2	0.333819	0.315226	-204	208
445	CCDC132	hg38:7:93357372	gene	intron_variant	ENSG00000004766	-	-	-	-	rs17165283	GMAF=A:0.0826	C	A	1	rs17165283	C	A	208	192	0	89	11	192	16	0.390233	0.675137	-176	208
446	CCDC132	hg38:7:93357622	gene	intron_variant	ENSG00000004766	-	-	-	-	rs17165286	GMAF=C:0.0826	T	C	1	rs17165286	T	C	208	192	0	89	11	192	16	0.390233	0.675137	-176	208
95	CCDC132	hg38:7:93256331	gene	intron_variant	ENSG00000004766	-	-	-	-	rs143126249	GMAF=T:0.0023	C	T	0	rs143126249	C	T	208	205	0	97	3	205	3	0.394049	0.474418	-202	208
109	CCDC132	hg38:7:93260117	gene	intron_variant	ENSG00000004766	-	-	-	-	rs186366442	GMAF=A:0.0018	G	A	0	rs186366442	G	A	208	205	0	97	3	205	3	0.394049	0.474418	-202	208
31	CCDC132	hg38:7:93237664	gene	intron_variant	ENSG00000004766	-	-	-	-	rs17782358	GMAF=G:0.0179	A	G	0	rs17782358	A	G	208	186	1	93	7	186	22	0.406046	1.56928	-164	208
325	CCDC132	hg38:7:93330136	gene	intron_variant	ENSG00000004766	-	-	-	-	rs9886012	GMAF=A:0.1006	G	A	4	rs9886012	G	A	208	143	8	74	26	143	65	0.423686	1.29264	-78	208
337	CCDC132	hg38:7:93331782	gene	intron_variant	ENSG00000004766	-	-	-	-	rs10237108	GMAF=T:0.1006	C	T	4	rs10237108	C	T	208	143	8	74	26	143	65	0.423686	1.29264	-78	208
381	CCDC132	hg38:7:93344267	gene	intron_variant	ENSG00000004766	-	-	-	-	rs142613165	GMAF=T:0.0987	C	T	4	rs142613165	C	T	208	143	8	74	26	143	65	0.423686	1.29264	-78	208
415	CCDC132	hg38:7:93349030	gene	intron_variant	ENSG00000004766	-	-	-	-	rs6952100	GMAF=G:0.1111	C	G	3	rs6952100	C	G	208	142	8	73	27	142	66	0.428678	1.25573	-76	208
119	CCDC132	hg38:7:93262101	gene	intron_variant	ENSG00000004766	-	-	-	-	rs187930052	GMAF=G:0.0014	A	G	0	rs187930052	A	G	208	202	0	99	1	202	6	0.434365	2.93248	-196	208
215	CCDC132	hg38:7:93294407	gene	intron_variant	ENSG00000004766	-	-	-	-	rs143558512	GMAF=C:0.0028	T	C	0	rs143558512	T	C	208	203	0	96	4	203	5	0.478639	0.592205	-198	208
301	CCDC132	hg38:7:93325938	gene	intron_variant	ENSG00000004766	-	-	-	-	-	-	C	G	0	rs532884011	C	G	208	203	0	96	4	203	5	0.478639	0.592205	-198	208
353	CCDC132	hg38:7:93337090	gene	intron_variant	ENSG00000004766	-	-	-	-	rs191111625	GMAF=T:0.0023	A	T	0	rs191111625	A	T	208	203	0	96	4	203	5	0.478639	0.592205	-198	208
159	CCDC132	hg38:7:93276752	gene	intron_variant	ENSG00000004766	-	-	-	-	rs146672342	GMAF=G:0.0028	C	G	0	rs146672342	C	G	208	200	0	98	2	200	8	0.508321	1.95626	-192	208
367	CCDC132	hg38:7:93342305	gene	intron_variant	ENSG00000004766	-	-	-	-	rs147694249	-	C	T	0	rs147694249	C	T	208	200	0	98	2	200	8	0.508321	1.95626	-192	208
57	CCDC132	hg38:7:93244030	gene	intron_variant	ENSG00000004766	-	-	-	-	rs10488535	GMAF=C:0.0395	G	C	3	rs10488535	G	C	208	171	1	79	21	171	37	0.534828	0.814552	-134	208
104	CCDC132	hg38:7:93259256	gene	intron_variant	ENSG00000004766	-	-	-	-	-	-	T	G	0	rs544797129	T	G	208	207	0	99	1	207	1	0.544651	0.479501	-206	208
143	CCDC132	hg38:7:93270435	gene	intron_variant	ENSG00000004766	-	-	-	-	-	-	T	C	0	rs555887609	T	C	208	207	0	99	1	207	1	0.544651	0.479501	-206	208
152	CCDC132	hg38:7:93274208	gene	intron_variant	ENSG00000004766	-	-	-	-	-	-	A	G	0	rs530801426	A	G	208	207	0	99	1	207	1	0.544651	0.479501	-206	208
158	CCDC132	hg38:7:93276700	gene	intron_variant	ENSG00000004766	-	-	-	-	rs187421444	GMAF=T:0.0005	C	T	0	rs187421444	C	T	208	207	0	99	1	207	1	0.544651	0.479501	-206	208
204	CCDC132	hg38:7:93290162	gene	intron_variant	ENSG00000004766	-	-	-	-	-	-	A	G	0	rs529274759	A	G	208	207	0	99	1	207	1	0.544651	0.479501	-206	208
261	CCDC132	hg38:7:93315531	gene	intron_variant	ENSG00000004766	-	-	-	-	rs117401517	GMAF=A:0.0032	T	A	0	rs117401517	T	A	208	207	0	99	1	207	1	0.544651	0.479501	-206	208
264	CCDC132	hg38:7:93317130	gene	intron_variant	ENSG00000004766	-	-	-	-	rs187353938	GMAF=G:0.0005	A	G	0	rs187353938	A	G	208	207	0	99	1	207	1	0.544651	0.479501	-206	208
266	CCDC132	hg38:7:93317511	gene	intron_variant	ENSG00000004766	-	-	-	-	-	-	C	T	0	rs541336262	C	T	208	207	0	99	1	207	1	0.544651	0.479501	-206	208
324	CCDC132	hg38:7:93330119	gene	intron_variant	ENSG00000004766	-	-	-	-	rs117471797	GMAF=T:0.0376	C	T	0	rs117471797	C	T	208	207	0	99	1	207	1	0.544651	0.479501	-206	208
358	CCDC132	hg38:7:93339311	gene	intron_variant	ENSG00000004766	-	-	-	-	rs189044533	GMAF=C:0.0014	T	C	0	rs189044533	T	C	208	207	0	99	1	207	1	0.544651	0.479501	-206	208
257	CCDC132	hg38:7:93314820	gene	intron_variant	ENSG00000004766	-	-	-	-	rs3802056	GMAF=A:0.0670	C	A	4	rs3802056	C	A	208	147	7	74	26	147	61	0.590328	1.18043	-86	208
164	CCDC132	hg38:7:93278773	gene	intron_variant	ENSG00000004766	-	-	-	-	rs10558002	GMAF=-:0.0955	ATAG	A	4	rs10558002	ATAG	A	208	142	8	72	28	142	66	0.597297	1.19449	-76	208
287	CCDC132	hg38:7:93323080	gene	intron_variant	ENSG00000004766	-	-	-	-	rs189229486	GMAF=G:0.0018	A	G	0	rs189229486	A	G	208	206	0	98	2	206	2	0.597977	0.476972	-204	208
350	CCDC132	hg38:7:93336490	gene	intron_variant	ENSG00000004766	-	-	-	-	rs183305906	GMAF=C:0.0018	T	C	0	rs183305906	T	C	208	206	0	98	2	206	2	0.597977	0.476972	-204	208
440	CCDC132	hg38:7:93356812	gene	intron_variant	ENSG00000004766	-	-	-	-	rs148009492	GMAF=A:0.0009	T	A	0	rs148009492	T	A	208	206	0	98	2	206	2	0.597977	0.476972	-204	208
39	CCDC132	hg38:7:93240247	gene	intron_variant	ENSG00000004766	-	-	-	-	-	-	ACACT	A,ACTCACT,TCACT	0	rs544367217	A	T	208	141	0	71	29	141	67	0.601324	1.1628	-74	208
373	CCDC132	hg38:7:93342780	gene	intron_variant	ENSG00000004766	-	-	-	-	rs188195002	GMAF=C:0.0487	T	C	0	rs188195002	T	C	208	172	0	80	20	172	36	0.63631	0.837714	-136	208
144	CCDC132	hg38:7:93270847	gene	intron_variant	ENSG00000004766	-	-	-	-	rs10488537	GMAF=G:0.0638	A	G	1	rs10488537	A	G	208	171	0	80	20	171	37	0.641173	0.865917	-134	208
93	CCDC132	hg38:7:93255461	gene	intron_variant	ENSG00000004766	-	-	-	-	rs147620773	GMAF=T:0.0069	G	T	0	rs147620773	G	T	208	205	0	98	2	205	3	0.661124	0.717866	-202	208
133	CCDC132	hg38:7:93266315	gene	intron_variant	ENSG00000004766	-	-	-	-	rs143883860	GMAF=T:0.0014	C	T	0	rs143883860	C	T	208	205	0	98	2	205	3	0.661124	0.717866	-202	208
223	CCDC132	hg38:7:93297605	gene	intron_variant	ENSG00000004766	-	-	-	-	rs186266843	GMAF=A:0.0005	G	A	0	rs186266843	G	A	208	205	0	98	2	205	3	0.661124	0.717866	-202	208
233	CCDC132	hg38:7:93301251	gene	intron_variant	ENSG00000004766	-	-	-	-	rs187846153	GMAF=T:0.0014	C	T	0	rs187846153	C	T	208	205	0	98	2	205	3	0.661124	0.717866	-202	208
248	CCDC132	hg38:7:93311284	gene	intron_variant	ENSG00000004766	-	-	-	-	-	-	C	T	0	rs573969116	C	T	208	205	0	98	2	205	3	0.661124	0.717866	-202	208
330	CCDC132	hg38:7:93330477	gene	intron_variant	ENSG00000004766	-	-	-	-	rs192430341	GMAF=A:0.0005	G	A	0	rs192430341	G	A	208	205	0	98	2	205	3	0.661124	0.717866	-202	208
376	CCDC132	hg38:7:93342964	gene	intron_variant	ENSG00000004766	-	-	-	-	rs148291083	GMAF=T:0.0877	C	T	0	rs148291083	C	T	208	163	1	76	24	163	45	0.662995	0.874625	-118	208
318	CCDC132	hg38:7:93326628	gene	intron_variant	ENSG00000004766	-	-	-	-	rs77239138	GMAF=G:0.0707	A	G	4	rs77239138	A	G	208	148	7	74	26	148	60	0.684484	1.15331	-88	208
265	CCDC132	hg38:7:93317144	gene	intron_variant	ENSG00000004766	-	-	-	-	rs9784907	GMAF=G:0.3283	A	G	7	rs9784907	A	G	208	109	14	55	45	109	99	0.71513	1.10971	-10	208
126	CCDC132	hg38:7:93265213	gene	intron_variant	ENSG00000004766	-	-	-	-	rs189689343	GMAF=C:0.0023	G	C	0	rs189689343	G	C	208	203	0	97	3	203	5	0.717529	0.79702	-198	208
179	CCDC132	hg38:7:93285140	gene	intron_variant	ENSG00000004766	-	-	-	-	rs185715380	GMAF=A:0.0037	G	A	0	rs185715380	G	A	208	203	0	97	3	203	5	0.717529	0.79702	-198	208
259	CCDC132	hg38:7:93315011	gene	intron_variant	ENSG00000004766	-	-	-	-	rs190592948	GMAF=C:0.0041	T	C	0	rs190592948	T	C	208	203	0	97	3	203	5	0.717529	0.79702	-198	208
378	CCDC132	hg38:7:93343710	gene	intron_variant	ENSG00000004766	-	-	-	-	-	-	T	G	0	rs550961819	T	G	208	201	0	98	2	201	7	0.723178	1.7038	-194	208
443	CCDC132	hg38:7:93356907	gene	intron_variant	ENSG00000004766	-	-	-	-	rs145790136	GMAF=C:0.0064	T	C	1	rs145790136	T	C	208	201	0	98	2	201	7	0.723178	1.7038	-194	208
169	CCDC132	hg38:7:93281503	gene	intron_variant	ENSG00000004766	-	-	-	-	rs118091190	GMAF=G:0.0055	T	G	0	rs118091190	T	G	208	199	0	97	3	199	9	0.757226	1.46063	-190	208
206	CCDC132	hg38:7:93290581	gene	intron_variant	ENSG00000004766	-	-	-	-	rs140508192	GMAF=G:0.0147	A	G	0	rs140508192	A	G	208	200	0	95	5	200	8	0.763059	0.760675	-192	208
49	CCDC132	hg38:7:93240483	gene	intron_variant	ENSG00000004766	-	-	-	-	rs71562818	GMAF=T:0.1084	C	T	0	rs71562818	C	T	208	197	0	96	4	197	11	0.780798	1.3389	-186	208
222	CCDC132	hg38:7:93297293	gene	intron_variant	ENSG00000004766	-	-	-	-	rs17710854	GMAF=T:0.1070	C	T	0	rs17710854	C	T	208	197	0	96	4	197	11	0.780798	1.3389	-186	208
251	CCDC132	hg38:7:93312435	gene	intron_variant	ENSG00000004766	-	-	-	-	rs13224723	GMAF=G:0.1410	A	G	0	rs13224723	A	G	208	197	0	96	4	197	11	0.780798	1.3389	-186	208
258	CCDC132	hg38:7:93314835	gene	intron_variant	ENSG00000004766	-	-	-	-	rs3802055	GMAF=G:0.1230	C	G	0	rs3802055	C	G	208	197	0	96	4	197	11	0.780798	1.3389	-186	208
326	CCDC132	hg38:7:93330192	gene	intron_variant	ENSG00000004766	-	-	-	-	rs189854624	GMAF=C:0.0064	T	C	0	rs189854624	T	C	208	197	0	96	4	197	11	0.780798	1.3389	-186	208
63	CCDC132	hg38:7:93245492	gene	intron_variant	ENSG00000004766	-	-	-	-	rs151174336	GMAF=-:0.0817	ACT	A	4	rs542709990;rs151174336	ACT	A,CCT	208	148	8	73	27	148	60	0.787849	1.09581	-88	208
296	CCDC132	hg38:7:93324764	gene	intron_variant	ENSG00000004766	-	-	-	-	rs12666774	-	C	T	4	rs12666774	C	T	208	143	8	71	29	143	65	0.791697	1.11244	-78	208
135	CCDC132	hg38:7:93266639	gene	intron_variant	ENSG00000004766	-	-	-	-	rs74806849	GMAF=A:0.0983	G	A	4	rs74806849	G	A	208	143	8	67	33	143	65	0.794434	0.923108	-78	208
452	CCDC132	hg38:7:93358133	gene	intron_variant	ENSG00000004766	-	-	-	-	rs2285505	GMAF=C:0.3641	T	C	6	rs2285505	T	C	208	116	15	54	46	116	92	0.807234	0.931251	-24	208
289	CCDC132	hg38:7:93323198	gene	intron_variant	ENSG00000004766	-	-	-	-	rs144304969	GMAF=A:0.0519	C	A	0	rs144304969	C	A	208	173	0	82	18	173	35	0.872097	0.921892	-138	208
349	CCDC132	hg38:7:93336472	gene	intron_variant	ENSG00000004766	-	-	-	-	rs10488538	GMAF=T:0.0482	G	T	0	rs10488538	G	T	208	173	0	82	18	173	35	0.872097	0.921892	-138	208
417	CCDC132	hg38:7:93349479	gene	intron_variant	ENSG00000004766	-	-	-	-	rs74933991	GMAF=C:0.0546	G	C	0	rs74933991	G	C	208	173	0	82	18	173	35	0.872097	0.921892	-138	208
352	CCDC132	hg38:7:93336869	gene	intron_variant	ENSG00000004766	-	-	-	-	rs10230971	GMAF=G:0.0973	T	G	3	rs10230971	T	G	208	153	7	75	25	153	55	0.889757	1.07819	-98	208
299	CCDC132	hg38:7:93325507	gene	intron_variant	ENSG00000004766	-	-	-	-	rs377695810	-	A	G	4	rs377695810	A	G	208	143	8	70	30	143	65	0.895423	1.06042	-78	208
208	CCDC132	hg38:7:93290802	gene	intron_variant	ENSG00000004766	-	-	-	-	rs2188403	GMAF=C:0.0969	T	C	4	rs2188403	T	C	208	142	10	67	33	142	66	0.89642	0.943841	-76	208
127	CCDC132	hg38:7:93265415	gene	intron_variant	ENSG00000004766	-	-	-	-	rs74298905	GMAF=G:0.1006	A	G	4	rs74298905	A	G	208	141	10	67	33	141	67	0.897236	0.964837	-74	208
151	CCDC132	hg38:7:93272247	gene	intron_variant	ENSG00000004766	-	-	-	-	rs3802062	GMAF=G:0.1019	A	G	4	rs3802062	A	G	208	141	10	67	33	141	67	0.897236	0.964837	-74	208
15	CCDC132	hg38:7:93233265	gene	intron_variant	ENSG00000004766	-	-	-	-	-	-	T	C	0	-	-	-	0	0	0	99	1	0	0	1	0	0	0
22	CCDC132	hg38:7:93235690	gene	intron_variant	ENSG00000004766	-	-	-	-	-	-	C	T	0	-	-	-	0	0	0	99	1	0	0	1	0	0	0
24	CCDC132	hg38:7:93236937	gene	intron_variant	ENSG00000004766	-	-	-	-	-	-	C	CTTTTTT	2	-	-	-	0	0	0	96	2	0	0	1	0	0	0
26	CCDC132	hg38:7:93237117	gene	intron_variant	ENSG00000004766	-	-	-	-	-	-	A	AT	2	-	-	-	0	0	0	83	17	0	0	1	0	0	0
34	CCDC132	hg38:7:93238298	gene	intron_variant	ENSG00000004766	-	-	-	-	-	-	CT	C	0	-	-	-	0	0	0	79	21	0	0	1	0	0	0
35	CCDC132	hg38:7:93238315	gene	intron_variant	ENSG00000004766	-	-	-	-	-	-	C	T	0	-	-	-	0	0	0	99	1	0	0	1	0	0	0
37	CCDC132	hg38:7:93240217	gene	intron_variant	ENSG00000004766	-	-	-	-	-	-	GCACA	GCACACA,GCACACACACA,GCACACACACACA,G,GCACACACA,GCACACACACACACA	0	-	-	-	0	0	0	33	67	0	0	1	0	0	0
38	CCDC132	hg38:7:93240245	gene	intron_variant	ENSG00000004766	-	-	-	-	-	-	A	ACT	0	-	-	-	0	0	0	95	5	0	0	1	0	0	0
40	CCDC132	hg38:7:93240249	gene	intron_variant	ENSG00000004766	-	-	-	-	rs11768330	-	A	T,ACTCT,ACACTCT	3	-	-	-	0	0	0	68	32	0	0	1	0	0	0
43	CCDC132	hg38:7:93240255	gene	intron_variant	ENSG00000004766	-	-	-	-	-	-	T	A	1	-	-	-	0	0	0	81	19	0	0	1	0	0	0
44	CCDC132	hg38:7:93240257	gene	intron_variant	ENSG00000004766	-	-	-	-	-	-	T	A	0	-	-	-	0	0	0	98	2	0	0	1	0	0	0
45	CCDC132	hg38:7:93240267	gene	intron_variant	ENSG00000004766	-	-	-	-	-	-	TC	T	0	-	-	-	0	0	0	94	6	0	0	1	0	0	0
46	CCDC132	hg38:7:93240269	gene	intron_variant	ENSG00000004766	-	-	-	-	rs7804476,rs202014635	GMAF=T:0.2778,-:0.1795	TC	T	0	-	-	-	0	0	0	94	6	0	0	1	0	0	0
53	CCDC132	hg38:7:93242734	gene	intron_variant	ENSG00000004766	-	-	-	-	-	-	A	G	0	-	-	-	0	0	0	98	2	0	0	1	0	0	0
65	CCDC132	hg38:7:93246082	gene	intron_variant	ENSG00000004766	-	-	-	-	-	-	CT	C	0	-	-	-	0	0	0	87	13	0	0	1	0	0	0
69	CCDC132	hg38:7:93246281	gene	intron_variant	ENSG00000004766	-	-	-	-	rs373372521	-	AAC	A	0	-	-	-	0	0	0	97	3	0	0	1	0	0	0
73	CCDC132	hg38:7:93249304	gene	intron_variant	ENSG00000004766	-	-	-	-	-	-	CAGAGAG	CAGAG,C	0	-	-	-	0	0	0	91	9	0	0	1	0	0	0
75	CCDC132	hg38:7:93249632	gene	intron_variant	ENSG00000004766	-	-	-	-	-	-	C	T	0	-	-	-	0	0	0	99	1	0	0	1	0	0	0
76	CCDC132	hg38:7:93250242	gene	intron_variant	ENSG00000004766	-	-	-	-	rs146874694	-	TTTTTTGGCTTGAAATTACTAA	T	0	-	-	-	0	0	0	95	5	0	0	1	0	0	0
79	CCDC132	hg38:7:93251783	gene	intron_variant	ENSG00000004766	-	-	-	-	-	-	C	T	0	-	-	-	0	0	0	99	1	0	0	1	0	0	0
81	CCDC132	hg38:7:93252251	gene	intron_variant	ENSG00000004766	-	-	-	-	-	-	G	A	0	-	-	-	0	0	0	99	1	0	0	1	0	0	0
83	CCDC132	hg38:7:93252992	gene	intron_variant	ENSG00000004766	-	-	-	-	-	-	C	G	0	-	-	-	0	0	0	99	1	0	0	1	0	0	0
91	CCDC132	hg38:7:93254788	gene	intron_variant	ENSG00000004766	-	-	-	-	-	-	T	C	0	-	-	-	0	0	0	99	1	0	0	1	0	0	0
94	CCDC132	hg38:7:93256018	gene	intron_variant	ENSG00000004766	-	-	-	-	-	-	CA	C	0	-	-	-	0	0	0	99	1	0	0	1	0	0	0
102	CCDC132	hg38:7:93258537	gene	intron_variant	ENSG00000004766	-	-	-	-	-	-	T	G	0	-	-	-	0	0	0	98	2	0	0	1	0	0	0
121	CCDC132	hg38:7:93263070	gene	intron_variant	ENSG00000004766	-	-	-	-	rs139765996	GMAF=-:0.0087	GCT	G	0	-	-	-	0	0	0	97	3	0	0	1	0	0	0
123	CCDC132	hg38:7:93263870	gene	intron_variant	ENSG00000004766	-	-	-	-	-	-	A	T	0	-	-	-	0	0	0	99	1	0	0	1	0	0	0
125	CCDC132	hg38:7:93264783	gene	intron_variant	ENSG00000004766	-	-	-	-	-	-	T	C	0	-	-	-	0	0	0	99	1	0	0	1	0	0	0
129	CCDC132	hg38:7:93265726	gene	intron_variant	ENSG00000004766	-	-	-	-	-	-	G	A	0	-	-	-	0	0	0	99	1	0	0	1	0	0	0
132	CCDC132	hg38:7:93266160	gene	intron_variant	ENSG00000004766	-	-	-	-	-	-	A	G	0	-	-	-	0	0	0	99	1	0	0	1	0	0	0
138	CCDC132	hg38:7:93268752	gene	intron_variant	ENSG00000004766	-	-	-	-	-	-	T	C	0	-	-	-	0	0	0	99	1	0	0	1	0	0	0
139	CCDC132	hg38:7:93269192	gene	intron_variant	ENSG00000004766	-	-	-	-	-	-	G	A	0	-	-	-	0	0	0	97	3	0	0	1	0	0	0
141	CCDC132	hg38:7:93270120	gene	intron_variant	ENSG00000004766	-	-	-	-	rs200266847	-	A	AT	0	-	-	-	0	0	0	90	10	0	0	1	0	0	0
145	CCDC132	hg38:7:93270925	gene	intron_variant	ENSG00000004766	-	-	-	-	-	-	T	G	0	-	-	-	0	0	0	99	1	0	0	1	0	0	0
146	CCDC132	hg38:7:93271010	gene	intron_variant	ENSG00000004766	-	-	-	-	-	-	C	T	0	-	-	-	0	0	0	99	1	0	0	1	0	0	0
163	CCDC132	hg38:7:93278590	gene	intron_variant	ENSG00000004766	-	-	-	-	-	-	C	CA	13	-	-	-	0	0	0	41	27	0	0	1	0	0	0
168	CCDC132	hg38:7:93280897	gene	intron_variant	ENSG00000004766	-	-	-	-	rs375450517	-	GTA	G	0	-	-	-	0	0	0	95	5	0	0	1	0	0	0
171	CCDC132	hg38:7:93282203	gene	intron_variant	ENSG00000004766	-	-	-	-	-	-	CA	CAA,C	0	-	-	-	0	0	0	84	16	0	0	1	0	0	0
172	CCDC132	hg38:7:93283183	gene	intron_variant	ENSG00000004766	-	-	-	-	-	-	G	T	0	-	-	-	0	0	0	98	2	0	0	1	0	0	0
173	CCDC132	hg38:7:93283206	gene	intron_variant	ENSG00000004766	-	-	-	-	-	-	T	A	0	-	-	-	0	0	0	99	1	0	0	1	0	0	0
174	CCDC132	hg38:7:93283231	gene	intron_variant	ENSG00000004766	-	-	-	-	-	-	CT	CTT,C	0	-	-	-	0	0	0	85	15	0	0	1	0	0	0
175	CCDC132	hg38:7:93283315	gene	intron_variant	ENSG00000004766	-	-	-	-	-	-	C	T	0	-	-	-	0	0	0	97	3	0	0	1	0	0	0
177	CCDC132	hg38:7:93284535	gene	intron_variant	ENSG00000004766	-	-	-	-	-	-	T	C	0	-	-	-	0	0	0	99	1	0	0	1	0	0	0
181	CCDC132	hg38:7:93285531	gene	intron_variant	ENSG00000004766	-	-	-	-	-	-	TG	T	0	-	-	-	0	0	0	99	1	0	0	1	0	0	0
189	CCDC132	hg38:7:93286993	gene	intron_variant	ENSG00000004766	-	-	-	-	-	-	GTTTT	GTT,GT,G	6	-	-	-	0	0	0	64	35	0	0	1	0	0	0
193	CCDC132	hg38:7:93287014	gene	intron_variant	ENSG00000004766	-	-	-	-	-	-	A	AAAT	1	-	-	-	0	0	0	99	1	0	0	1	0	0	0
194	CCDC132	hg38:7:93287421	gene	intron_variant	ENSG00000004766	-	-	-	-	rs201490850	-	C	CT	5	-	-	-	0	0	0	59	41	0	0	1	0	0	0
195	CCDC132	hg38:7:93288453	gene	intron_variant	ENSG00000004766	-	-	-	-	-	-	G	A	0	-	-	-	0	0	0	98	2	0	0	1	0	0	0
197	CCDC132	hg38:7:93289092	gene	intron_variant	ENSG00000004766	-	-	-	-	-	-	C	A	0	-	-	-	0	0	0	99	1	0	0	1	0	0	0
201	CCDC132	hg38:7:93289686	gene	intron_variant	ENSG00000004766	-	-	-	-	-	-	C	T	0	-	-	-	0	0	0	99	1	0	0	1	0	0	0
203	CCDC132	hg38:7:93289981	gene	intron_variant	ENSG00000004766	-	-	-	-	-	-	A	G	0	-	-	-	0	0	0	99	1	0	0	1	0	0	0
210	CCDC132	hg38:7:93292452	gene	intron_variant	ENSG00000004766	-	-	-	-	-	-	A	G	0	-	-	-	0	0	0	99	1	0	0	1	0	0	0
211	CCDC132	hg38:7:93292860	gene	intron_variant	ENSG00000004766	-	-	-	-	-	-	G	A	0	-	-	-	0	0	0	99	1	0	0	1	0	0	0
213	CCDC132	hg38:7:93294146	gene	intron_variant	ENSG00000004766	-	-	-	-	-	-	T	G	0	-	-	-	0	0	0	99	1	0	0	1	0	0	0
218	CCDC132	hg38:7:93295709	gene	intron_variant	ENSG00000004766	-	-	-	-	-	-	T	TC	0	-	-	-	0	0	0	99	1	0	0	1	0	0	0
219	CCDC132	hg38:7:93295776	gene	intron_variant	ENSG00000004766	-	-	-	-	-	-	G	A	0	-	-	-	0	0	0	98	2	0	0	1	0	0	0
221	CCDC132	hg38:7:93296404	gene	intron_variant	ENSG00000004766	-	-	-	-	-	-	G	T	0	-	-	-	0	0	0	98	2	0	0	1	0	0	0
225	CCDC132	hg38:7:93299174	gene	intron_variant	ENSG00000004766	-	-	-	-	-	-	A	G	0	-	-	-	0	0	0	99	1	0	0	1	0	0	0
226	CCDC132	hg38:7:93299748	gene	intron_variant	ENSG00000004766	-	-	-	-	-	-	G	A	0	-	-	-	0	0	0	99	1	0	0	1	0	0	0
229	CCDC132	hg38:7:93300560	gene	intron_variant	ENSG00000004766	-	-	-	-	-	-	A	G	0	-	-	-	0	0	0	99	1	0	0	1	0	0	0
230	CCDC132	hg38:7:93300647	gene	intron_variant	ENSG00000004766	-	-	-	-	-	-	C	T	0	-	-	-	0	0	0	99	1	0	0	1	0	0	0
231	CCDC132	hg38:7:93301061	gene	intron_variant	ENSG00000004766	-	-	-	-	-	-	C	T	0	-	-	-	0	0	0	99	1	0	0	1	0	0	0
232	CCDC132	hg38:7:93301154	gene	intron_variant	ENSG00000004766	-	-	-	-	-	-	G	A	0	-	-	-	0	0	0	99	1	0	0	1	0	0	0
234	CCDC132	hg38:7:93301297	gene	intron_variant	ENSG00000004766	-	-	-	-	-	-	GA	G,GAA	0	-	-	-	0	0	0	67	33	0	0	1	0	0	0
235	CCDC132	hg38:7:93301569	gene	intron_variant	ENSG00000004766	-	-	-	-	-	-	A	G	0	-	-	-	0	0	0	99	1	0	0	1	0	0	0
237	CCDC132	hg38:7:93302349	gene	intron_variant	ENSG00000004766	-	-	-	-	-	-	CT	C	0	-	-	-	0	0	0	96	4	0	0	1	0	0	0
238	CCDC132	hg38:7:93302519	gene	intron_variant	ENSG00000004766	-	-	-	-	-	-	T	C	0	-	-	-	0	0	0	99	1	0	0	1	0	0	0
239	CCDC132	hg38:7:93302784	gene	intron_variant	ENSG00000004766	-	-	-	-	rs17165252	GMAF=C:0.2328	T	C	17	-	-	-	0	0	0	34	66	0	0	1	0	0	0
242	CCDC132	hg38:7:93307866	gene	intron_variant	ENSG00000004766	-	-	-	-	-	-	A	G	0	-	-	-	0	0	0	99	1	0	0	1	0	0	0
244	CCDC132	hg38:7:93308118	gene	intron_variant	ENSG00000004766	-	-	-	-	-	-	AGATGATGAT	AGAT,AGATGAT,A,AGATGATGATGAT	15	-	-	-	0	0	0	15	85	0	0	1	0	0	0
245	CCDC132	hg38:7:93309917	gene	intron_variant	ENSG00000004766	-	-	-	-	-	-	A	C	0	-	-	-	0	0	0	99	1	0	0	1	0	0	0
250	CCDC132	hg38:7:93311541	gene	intron_variant	ENSG00000004766	-	-	-	-	-	-	GA	G	0	-	-	-	0	0	0	99	1	0	0	1	0	0	0
252	CCDC132	hg38:7:93313760	gene	intron_variant	ENSG00000004766	-	-	-	-	rs112075253	GMAF=TAAAG:0.0000	TTAAAG	T	100	-	-	-	0	0	0	0	100	0	0	1	0	0	0
253	CCDC132	hg38:7:93314103	gene	intron_variant	ENSG00000004766	-	-	-	-	-	-	G	A	0	-	-	-	0	0	0	99	1	0	0	1	0	0	0
260	CCDC132	hg38:7:93315337	gene	intron_variant	ENSG00000004766	-	-	-	-	-	-	T	C	0	-	-	-	0	0	0	99	1	0	0	1	0	0	0
262	CCDC132	hg38:7:93315836	gene	intron_variant	ENSG00000004766	-	-	-	-	-	-	AT	A,ATT	1	-	-	-	0	0	0	55	45	0	0	1	0	0	0
267	CCDC132	hg38:7:93318072	gene	intron_variant	ENSG00000004766	-	-	-	-	rs143852507	GMAF=-:0.0955	ATATAT	A	4	-	-	-	0	0	0	72	28	0	0	1	0	0	0
268	CCDC132	hg38:7:93318634	gene	intron_variant	ENSG00000004766	-	-	-	-	-	-	T	C	0	-	-	-	0	0	0	99	1	0	0	1	0	0	0
269	CCDC132	hg38:7:93319189	gene	intron_variant	ENSG00000004766	-	-	-	-	-	-	G	A	0	-	-	-	0	0	0	99	1	0	0	1	0	0	0
270	CCDC132	hg38:7:93319582	gene	intron_variant	ENSG00000004766	-	-	-	-	rs201026541	GMAF=-:0.0069	TTC	T	1	-	-	-	0	0	0	95	5	0	0	1	0	0	0
271	CCDC132	hg38:7:93319799	gene	intron_variant	ENSG00000004766	-	-	-	-	-	-	A	G	0	-	-	-	0	0	0	99	1	0	0	1	0	0	0
273	CCDC132	hg38:7:93319888	gene	intron_variant	ENSG00000004766	-	-	-	-	-	-	T	C	0	-	-	-	0	0	0	99	1	0	0	1	0	0	0
274	CCDC132	hg38:7:93320322	gene	intron_variant	ENSG00000004766	-	-	-	-	-	-	CT	CTT,C	0	-	-	-	0	0	0	83	17	0	0	1	0	0	0
275	CCDC132	hg38:7:93320362	gene	intron_variant	ENSG00000004766	-	-	-	-	-	-	CT	C	0	-	-	-	0	0	0	95	5	0	0	1	0	0	0
284	CCDC132	hg38:7:93322093	gene	intron_variant	ENSG00000004766	-	-	-	-	rs75400897	GMAF=-:0.4077	T	TA	32	-	-	-	0	0	0	15	85	0	0	1	0	0	0
285	CCDC132	hg38:7:93322599	gene	intron_variant	ENSG00000004766	-	-	-	-	-	-	CAAAAA	CAAAAAA,C	16	-	-	-	0	0	0	40	55	0	0	1	0	0	0
286	CCDC132	hg38:7:93322719	gene	intron_variant	ENSG00000004766	-	-	-	-	-	-	T	A	0	-	-	-	0	0	0	99	1	0	0	1	0	0	0
288	CCDC132	hg38:7:93323118	gene	intron_variant	ENSG00000004766	-	-	-	-	-	-	T	G	0	-	-	-	0	0	0	99	1	0	0	1	0	0	0
292	CCDC132	hg38:7:93324432	gene	intron_variant	ENSG00000004766	-	-	-	-	-	-	G	A	0	-	-	-	0	0	0	99	1	0	0	1	0	0	0
295	CCDC132	hg38:7:93324756	gene	intron_variant	ENSG00000004766	-	-	-	-	-	-	AAGG	A	0	-	-	-	0	0	0	99	1	0	0	1	0	0	0
297	CCDC132	hg38:7:93324994	gene	intron_variant	ENSG00000004766	-	-	-	-	-	-	C	G	0	-	-	-	0	0	0	99	1	0	0	1	0	0	0
298	CCDC132	hg38:7:93325066	gene	intron_variant	ENSG00000004766	-	-	-	-	-	-	C	T	0	-	-	-	0	0	0	99	1	0	0	1	0	0	0
300	CCDC132	hg38:7:93325713	gene	intron_variant	ENSG00000004766	-	-	-	-	-	-	A	C	0	-	-	-	0	0	0	95	5	0	0	1	0	0	0
302	CCDC132	hg38:7:93325997	gene	intron_variant	ENSG00000004766	-	-	-	-	-	-	C	T	0	-	-	-	0	0	0	99	1	0	0	1	0	0	0
303	CCDC132	hg38:7:93326000	gene	intron_variant	ENSG00000004766	-	-	-	-	-	-	A	G	0	-	-	-	0	0	0	98	2	0	0	1	0	0	0
304	CCDC132	hg38:7:93326026	gene	intron_variant	ENSG00000004766	-	-	-	-	-	-	G	A	0	-	-	-	0	0	0	98	2	0	0	1	0	0	0
305	CCDC132	hg38:7:93326049	gene	intron_variant	ENSG00000004766	-	-	-	-	-	-	A	G	0	-	-	-	0	0	0	99	1	0	0	1	0	0	0
306	CCDC132	hg38:7:93326147	gene	intron_variant	ENSG00000004766	-	-	-	-	-	-	G	C	0	-	-	-	0	0	0	99	1	0	0	1	0	0	0
307	CCDC132	hg38:7:93326168	gene	intron_variant	ENSG00000004766	-	-	-	-	-	-	A	G	0	-	-	-	0	0	0	99	1	0	0	1	0	0	0
308	CCDC132	hg38:7:93326205	gene	intron_variant	ENSG00000004766	-	-	-	-	-	-	C	A	0	-	-	-	0	0	0	99	1	0	0	1	0	0	0
309	CCDC132	hg38:7:93326210	gene	intron_variant	ENSG00000004766	-	-	-	-	-	-	C	A	0	-	-	-	0	0	0	99	1	0	0	1	0	0	0
310	CCDC132	hg38:7:93326257	gene	intron_variant	ENSG00000004766	-	-	-	-	-	-	T	C	0	-	-	-	0	0	0	99	1	0	0	1	0	0	0
311	CCDC132	hg38:7:93326308	gene	intron_variant	ENSG00000004766	-	-	-	-	rs190997949	GMAF=T:0.1116	G	T	4	-	-	-	0	0	0	67	30	0	0	1	0	0	0
313	CCDC132	hg38:7:93326453	gene	intron_variant	ENSG00000004766	-	-	-	-	-	-	TA	TAA,T	10	-	-	-	0	0	0	43	55	0	0	1	0	0	0
315	CCDC132	hg38:7:93326460	gene	intron_variant	ENSG00000004766	-	-	-	-	rs183920000	GMAF=T:0.0152	A	T	0	-	-	-	0	0	0	86	3	0	0	1	0	0	0
317	CCDC132	hg38:7:93326594	gene	intron_variant	ENSG00000004766	-	-	-	-	-	-	C	T	0	-	-	-	0	0	0	99	1	0	0	1	0	0	0
321	CCDC132	hg38:7:93328743	gene	intron_variant	ENSG00000004766	-	-	-	-	-	-	G	A	0	-	-	-	0	0	0	98	2	0	0	1	0	0	0
328	CCDC132	hg38:7:93330278	gene	intron_variant	ENSG00000004766	-	-	-	-	-	-	A	G	0	-	-	-	0	0	0	99	1	0	0	1	0	0	0
329	CCDC132	hg38:7:93330409	gene	intron_variant	ENSG00000004766	-	-	-	-	-	-	G	C	0	-	-	-	0	0	0	99	1	0	0	1	0	0	0
331	CCDC132	hg38:7:93330761	gene	intron_variant	ENSG00000004766	-	-	-	-	rs368920595	-	C	CAAA	29	-	-	-	0	0	0	33	31	0	0	1	0	0	0
332	CCDC132	hg38:7:93330997	gene	intron_variant	ENSG00000004766	-	-	-	-	rs34559868	-	T	TAAA	33	-	-	-	0	0	0	15	85	0	0	1	0	0	0
333	CCDC132	hg38:7:93331232	gene	intron_variant	ENSG00000004766	-	-	-	-	-	-	GT	GTT,G	0	-	-	-	0	0	0	64	36	0	0	1	0	0	0
334	CCDC132	hg38:7:93331249	gene	intron_variant	ENSG00000004766	-	-	-	-	-	-	G	T	0	-	-	-	0	0	0	94	6	0	0	1	0	0	0
341	CCDC132	hg38:7:93333067	gene	intron_variant	ENSG00000004766	-	-	-	-	rs28595783	GMAF=T:0.1042	A	T	0	-	-	-	0	0	0	80	20	0	0	1	0	0	0
342	CCDC132	hg38:7:93333238	gene	intron_variant	ENSG00000004766	-	-	-	-	rs142403416	GMAF=-:0.0707	ACT	A	4	-	-	-	0	0	0	78	22	0	0	1	0	0	0
167	CCDC132	hg38:7:93280377	gene	intron_variant	ENSG00000004766	-	-	-	-	rs10249649	GMAF=A:0.1882	G	A	0	rs10249649	G	A	208	198	0	95	5	198	10	1	0.959735	-188	208
447	CCDC132	hg38:7:93357975	gene	intron_variant	ENSG00000004766	-	-	-	-	rs149405003	GMAF=A:0.0014	G	A	0	rs149405003	G	A	208	202	0	97	3	202	6	1	0.960534	-196	208
30	CCDC132	hg38:7:93237416	gene	intron_variant	ENSG00000004766	-	-	-	-	rs189918824	GMAF=G:0.0023	A	G	0	rs189918824	A	G	208	204	0	98	2	204	4	1	0.960922	-200	208
92	CCDC132	hg38:7:93255041	gene	intron_variant	ENSG00000004766	-	-	-	-	rs188000334	GMAF=G:0.0014	T	G	0	rs188000334	T	G	208	204	0	98	2	204	4	1	0.960922	-200	208
161	CCDC132	hg38:7:93278067	gene	intron_variant	ENSG00000004766	-	-	-	-	rs184594730	GMAF=G:0.0014	T	G	0	rs184594730	T	G	208	204	0	98	2	204	4	1	0.960922	-200	208
212	CCDC132	hg38:7:93292946	gene	intron_variant	ENSG00000004766	-	-	-	-	rs117354234	GMAF=A:0.0055	G	A	0	rs117354234	G	A	208	204	0	98	2	204	4	1	0.960922	-200	208
149	CCDC132	hg38:7:93271385	gene	intron_variant	ENSG00000004766	-	-	-	-	rs190351489	GMAF=G:0.0009	T	G	0	rs190351489	T	G	208	206	0	99	1	206	2	1	0.961302	-204	208
224	CCDC132	hg38:7:93297847	gene	intron_variant	ENSG00000004766	-	-	-	-	rs78764316	GMAF=C:0.0023	G	C	0	rs78764316	G	C	208	206	0	99	1	206	2	1	0.961302	-204	208
256	CCDC132	hg38:7:93314639	gene	intron_variant	ENSG00000004766	-	-	-	-	rs181993119	GMAF=A:0.0009	G	A	0	rs181993119	G	A	208	206	0	99	1	206	2	1	0.961302	-204	208
364	CCDC132	hg38:7:93341830	gene	intron_variant	ENSG00000004766	-	-	-	-	rs186579467	GMAF=A:0.0009	G	A	0	rs186579467	G	A	208	206	0	99	1	206	2	1	0.961302	-204	208
294	CCDC132	hg38:7:93324574	gene	intron_variant	ENSG00000004766	-	-	-	-	rs11978974	GMAF=G:0.1015	A	G	0	rs11978974	A	G	208	171	0	82	18	171	37	1	0.985745	-134	208
61	CCDC132	hg38:7:93244991	gene	intron_variant	ENSG00000004766	-	-	-	-	rs12672052	GMAF=C:0.1074	T	C	4	rs12672052	T	C	208	142	10	68	32	142	66	1	0.987712	-76	208
117	CCDC132	hg38:7:93261814	gene	intron_variant	ENSG00000004766	-	-	-	-	rs77647440	GMAF=A:0.0914	G	A	4	rs77647440	G	A	208	141	8	68	32	141	67	1	1.00972	-74	208
106	CCDC132	hg38:7:93259810	gene	intron_variant	ENSG00000004766	-	-	-	-	rs17147430	GMAF=C:0.1070	G	C	4	rs17147430	G	C	208	143	9	69	31	143	65	1	1.01169	-78	208
108	CCDC132	hg38:7:93260058	gene	intron_variant	ENSG00000004766	-	-	-	-	rs17165217	GMAF=A:0.0487	C	A	0	rs17165217	C	A	208	172	0	83	17	172	36	1	1.02182	-136	208
115	CCDC132	hg38:7:93261433	gene	intron_variant	ENSG00000004766	-	-	-	-	rs141447543	GMAF=T:0.0285	A	T	0	rs141447543	A	T	208	172	0	83	17	172	36	1	1.02182	-136	208
156	CCDC132	hg38:7:93275544	gene	intron_variant	ENSG00000004766	-	-	-	-	rs117572760	GMAF=A:0.0312	T	A	0	rs117572760	T	A	208	172	1	83	17	172	36	1	1.02182	-136	208
320	CCDC132	hg38:7:93328705	gene	intron_variant	ENSG00000004766	-	-	-	-	rs73712843	GMAF=A:0.1015	G	A	0	rs73712843	G	A	208	172	0	83	17	172	36	1	1.02182	-136	208
18	CCDC132	hg38:7:93233816	gene	intron_variant	ENSG00000004766	-	-	-	-	rs6976346	GMAF=C:0.0983	T	C	4	rs6976346	T	C	208	140	10	68	32	140	68	1	1.03204	-72	208
207	CCDC132	hg38:7:93290650	gene	intron_variant	ENSG00000004766	-	-	-	-	rs2188402	GMAF=T:0.0964	A	T	4	rs2188402	A	T	208	142	10	69	31	142	66	1	1.03442	-76	208
291	CCDC132	hg38:7:93324141	gene	intron_variant	ENSG00000004766	-	-	-	-	rs60482979	GMAF=C:0.1015	T	C	0	rs60482979	T	C	208	171	0	83	17	171	37	1	1.05624	-134	208
84	CCDC132	hg38:7:93253062	gene	intron_variant	ENSG00000004766	-	-	-	-	rs149618696	GMAF=-:0.0078	CTA	C	0	rs149618696	CTA	C	208	197	0	95	5	197	11	1	1.06072	-186	208
382	CCDC132	hg38:7:93344281	gene	intron_variant	ENSG00000004766	-	-	-	-	rs145986034	GMAF=C:0.0087	T	C	0	rs145986034	T	C	208	190	0	92	8	190	18	1	1.08918	-172	208
220	CCDC132	hg38:7:93296362	gene	intron_variant	ENSG00000004766	-	-	-	-	rs189552401	GMAF=T:0.0028	A	T	0	rs189552401	A	T	208	201	0	97	3	201	7	1	1.1256	-194	208
154	CCDC132	hg38:7:93275312	gene	intron_variant	ENSG00000004766	-	-	-	-	rs185722179	GMAF=T:0.0028	A	T	0	rs185722179	A	T	208	203	0	98	2	203	5	1	1.20616	-198	208
246	CCDC132	hg38:7:93310025	gene	intron_variant	ENSG00000004766	-	-	-	-	rs143025956	GMAF=A:0.0028	G	A	1	rs143025956	G	A	208	203	0	98	2	203	5	1	1.20616	-198	208
323	CCDC132	hg38:7:93329412	gene	intron_variant	ENSG00000004766	-	-	-	-	rs117960206	GMAF=A:0.0051	G	A	0	rs117960206	G	A	208	203	0	98	2	203	5	1	1.20616	-198	208
19	CCDC132	hg38:7:93234582	gene	intron_variant	ENSG00000004766	-	-	-	-	rs13245529	GMAF=T:0.1616	C	T	0	rs13245529	C	T	208	198	0	96	4	198	10	1	1.21136	-188	208
90	CCDC132	hg38:7:93254445	gene	intron_variant	ENSG00000004766	-	-	-	-	rs35504285	GMAF=A:0.1097	G	A	0	rs35504285	G	A	208	198	0	96	4	198	10	1	1.21136	-188	208
118	CCDC132	hg38:7:93262100	gene	intron_variant	ENSG00000004766	-	-	-	-	rs34856594	GMAF=G:0.1070	C	G	0	rs34856594	C	G	208	198	0	96	4	198	10	1	1.21136	-188	208
120	CCDC132	hg38:7:93262882	gene	intron_variant	ENSG00000004766	-	-	-	-	rs3802063	GMAF=T:0.1088	A	T	0	rs3802063	A	T	208	198	0	96	4	198	10	1	1.21136	-188	208
444	CCDC132	hg38:7:93357193	gene	intron_variant	ENSG00000004766	-	-	-	-	rs72615121	GMAF=G:0.0087	A	G	1	rs72615121	A	G	208	198	0	96	4	198	10	1	1.21136	-188	208
85	CCDC132	hg38:7:93253176	gene	intron_variant	ENSG00000004766	-	-	-	-	rs139769035	GMAF=G:0.0078	A	G	0	rs139769035	A	G	208	200	0	97	3	200	8	1	1.29234	-192	208
366	CCDC132	hg38:7:93342017	gene	intron_variant	ENSG00000004766	-	-	-	-	rs149844498	GMAF=T:0.0078	C	T	0	rs149844498	C	T	208	200	0	97	3	200	8	1	1.29234	-192	208
50	CCDC132	hg38:7:93240923	gene	intron_variant	ENSG00000004766	-	-	-	-	rs186880309	GMAF=A:0.0014	T	A	0	rs186880309	T	A	208	205	0	99	1	205	3	1	1.44716	-202	208
241	CCDC132	hg38:7:93306292	gene	intron_variant	ENSG00000004766	-	-	-	-	rs182806189	GMAF=A:0.0005	T	A	0	rs182806189	T	A	208	205	0	99	1	205	3	1	1.44716	-202	208
372	CCDC132	hg38:7:93342729	gene	intron_variant	ENSG00000004766	-	-	-	-	rs377109627	-	C	T	0	rs377109627	C	T	208	205	0	99	1	205	3	1	1.44716	-202	208
183	CCDC132	hg38:7:93285982	gene	intron_variant	ENSG00000004766	-	-	-	-	rs184047476	GMAF=C:0.0028	T	C	0	rs184047476	T	C	208	202	0	98	2	202	6	1	1.45379	-196	208
441	CCDC132	hg38:7:93356826	gene	intron_variant	ENSG00000004766	-	-	-	-	rs117087141	GMAF=T:0.0032	G	T	0	rs117087141	G	T	208	202	0	98	2	202	6	1	1.45379	-196	208
451	CCDC132	hg38:7:93358078	gene	intron_variant	ENSG00000004766	-	-	-	-	rs184650181	GMAF=C:0.0032	T	C	0	rs184650181	T	C	208	202	0	98	2	202	6	1	1.45379	-196	208
72	CCDC132	hg38:7:93248505	gene	intron_variant	ENSG00000004766	-	-	-	-	rs182862003	GMAF=C:0.0009	T	C	0	rs182862003	T	C	208	204	0	99	1	204	4	1	1.93753	-200	208
87	CCDC132	hg38:7:93253693	gene	intron_variant	ENSG00000004766	-	-	-	-	rs180888268	GMAF=C:0.0018	T	C	0	rs180888268	T	C	208	204	0	99	1	204	4	1	1.93753	-200	208
122	CCDC132	hg38:7:93263613	gene	intron_variant	ENSG00000004766	-	-	-	-	rs186680814	GMAF=T:0.0028	C	T	0	rs186680814	C	T	208	204	0	99	1	204	4	1	1.93753	-200	208
153	CCDC132	hg38:7:93274566	gene	intron_variant	ENSG00000004766	-	-	-	-	rs117704575	GMAF=G:0.0037	A	G	0	rs117704575	A	G	208	204	0	99	1	204	4	1	1.93753	-200	208
157	CCDC132	hg38:7:93275783	gene	intron_variant	ENSG00000004766	-	-	-	-	rs139871595	GMAF=G:0.0037	C	G	0	rs139871595	C	G	208	204	0	99	1	204	4	1	1.93753	-200	208
343	CCDC132	hg38:7:93333679	gene	intron_variant	ENSG00000004766	-	-	-	-	-	-	TGAG	T	0	-	-	-	0	0	0	99	1	0	0	Case_specific	0	0	0
344	CCDC132	hg38:7:93333882	gene	intron_variant	ENSG00000004766	-	-	-	-	-	-	T	C	0	-	-	-	0	0	0	99	1	0	0	Case_specific	0	0	0
346	CCDC132	hg38:7:93335051	gene	intron_variant	ENSG00000004766	-	-	-	-	-	-	C	A	0	-	-	-	0	0	0	99	1	0	0	Case_specific	0	0	0
347	CCDC132	hg38:7:93335511	gene	intron_variant	ENSG00000004766	-	-	-	-	-	-	TTTGTTTAATCCTTGATCTTC	T	0	-	-	-	0	0	0	99	1	0	0	Case_specific	0	0	0
351	CCDC132	hg38:7:93336839	gene	intron_variant	ENSG00000004766	-	-	-	-	rs35452094	-	TAAA	T	33	-	-	-	0	0	0	15	85	0	0	Case_specific	0	0	0
355	CCDC132	hg38:7:93338699	gene	intron_variant	ENSG00000004766	-	-	-	-	-	-	G	A	0	-	-	-	0	0	0	99	1	0	0	Case_specific	0	0	0
356	CCDC132	hg38:7:93338810	gene	intron_variant	ENSG00000004766	-	-	-	-	-	-	G	A	0	-	-	-	0	0	0	99	1	0	0	Case_specific	0	0	0
357	CCDC132	hg38:7:93339130	gene	intron_variant	ENSG00000004766	-	-	-	-	-	-	C	CT	0	-	-	-	0	0	0	96	4	0	0	Case_specific	0	0	0
359	CCDC132	hg38:7:93339330	gene	intron_variant	ENSG00000004766	-	-	-	-	-	-	TA	TAA,T	8	-	-	-	0	0	0	24	75	0	0	Case_specific	0	0	0
362	CCDC132	hg38:7:93341205	gene	intron_variant	ENSG00000004766	-	-	-	-	rs34517750	GMAF=C:0.4449	GC	G	33	-	-	-	0	0	0	15	85	0	0	Case_specific	0	0	0
374	CCDC132	hg38:7:93342788	gene	intron_variant	ENSG00000004766	-	-	-	-	-	-	A	G	0	-	-	-	0	0	0	99	1	0	0	Case_specific	0	0	0
377	CCDC132	hg38:7:93343376	gene	intron_variant	ENSG00000004766	-	-	-	-	-	-	C	T	0	-	-	-	0	0	0	99	1	0	0	Case_specific	0	0	0
379	CCDC132	hg38:7:93343864	gene	intron_variant	ENSG00000004766	-	-	-	-	-	-	G	C	0	-	-	-	0	0	0	98	2	0	0	Case_specific	0	0	0
380	CCDC132	hg38:7:93344065	gene	intron_variant	ENSG00000004766	-	-	-	-	-	-	G	A	0	-	-	-	0	0	0	99	1	0	0	Case_specific	0	0	0
383	CCDC132	hg38:7:93345163	gene	intron_variant	ENSG00000004766	-	-	-	-	-	-	C	T	0	-	-	-	0	0	0	99	1	0	0	Case_specific	0	0	0
384	CCDC132	hg38:7:93345180	gene	intron_variant	ENSG00000004766	-	-	-	-	-	-	T	A	0	-	-	-	0	0	0	99	1	0	0	Case_specific	0	0	0
386	CCDC132	hg38:7:93345596	gene	intron_variant	ENSG00000004766	-	-	-	-	-	-	G	A	0	-	-	-	0	0	0	99	1	0	0	Case_specific	0	0	0
387	CCDC132	hg38:7:93345857	gene	intron_variant	ENSG00000004766	-	-	-	-	-	-	C	G	0	-	-	-	0	0	0	99	1	0	0	Case_specific	0	0	0
388	CCDC132	hg38:7:93346225	gene	intron_variant	ENSG00000004766	-	-	-	-	-	-	T	C	0	-	-	-	0	0	0	99	1	0	0	Case_specific	0	0	0
390	CCDC132	hg38:7:93346503	gene	intron_variant	ENSG00000004766	-	-	-	-	-	-	G	A	0	-	-	-	0	0	0	99	1	0	0	Case_specific	0	0	0
392	CCDC132	hg38:7:93346813	gene	intron_variant	ENSG00000004766	-	-	-	-	-	-	CA	C	0	-	-	-	0	0	0	99	1	0	0	Case_specific	0	0	0
393	CCDC132	hg38:7:93347064	gene	intron_variant	ENSG00000004766	-	-	-	-	-	-	G	A	1	-	-	-	0	0	0	86	6	0	0	Case_specific	0	0	0
395	CCDC132	hg38:7:93347241	gene	intron_variant	ENSG00000004766	-	-	-	-	-	-	G	A	6	-	-	-	0	0	0	54	44	0	0	Case_specific	0	0	0
396	CCDC132	hg38:7:93347279	gene	intron_variant	ENSG00000004766	-	-	-	-	-	-	C	T	6	-	-	-	0	0	0	45	53	0	0	Case_specific	0	0	0
397	CCDC132	hg38:7:93347305	gene	intron_variant	ENSG00000004766	-	-	-	-	-	-	T	C	6	-	-	-	0	0	0	45	53	0	0	Case_specific	0	0	0
398	CCDC132	hg38:7:93347344	gene	intron_variant	ENSG00000004766	-	-	-	-	-	-	G	T	0	-	-	-	0	0	0	96	2	0	0	Case_specific	0	0	0
400	CCDC132	hg38:7:93347419	gene	intron_variant	ENSG00000004766	-	-	-	-	-	-	G	A	0	-	-	-	0	0	0	92	1	0	0	Case_specific	0	0	0
401	CCDC132	hg38:7:93347489	gene	intron_variant	ENSG00000004766	-	-	-	-	-	-	G	C	10	-	-	-	0	0	0	30	68	0	0	Case_specific	0	0	0
402	CCDC132	hg38:7:93347520	gene	intron_variant	ENSG00000004766	-	-	-	-	-	-	TGCACAC	T	1	-	-	-	0	0	0	83	7	0	0	Case_specific	0	0	0
403	CCDC132	hg38:7:93347521	gene	intron_variant	ENSG00000004766	-	-	-	-	-	-	G	T,<*:DEL>	14	-	-	-	0	0	0	25	75	0	0	Case_specific	0	0	0
404	CCDC132	hg38:7:93347526	gene	intron_variant	ENSG00000004766	-	-	-	-	-	-	C	T,<*:DEL>	11	-	-	-	0	0	0	25	75	0	0	Case_specific	0	0	0
405	CCDC132	hg38:7:93347529	gene	intron_variant	ENSG00000004766	-	-	-	-	-	-	A	T	1	-	-	-	0	0	0	93	7	0	0	Case_specific	0	0	0
406	CCDC132	hg38:7:93347535	gene	intron_variant	ENSG00000004766	-	-	-	-	-	-	A	T	1	-	-	-	0	0	0	96	4	0	0	Case_specific	0	0	0
407	CCDC132	hg38:7:93347570	gene	intron_variant	ENSG00000004766	-	-	-	-	rs7779647	-	C	T	0	-	-	-	0	0	0	75	25	0	0	Case_specific	0	0	0
408	CCDC132	hg38:7:93347676	gene	intron_variant	ENSG00000004766	-	-	-	-	-	-	G	A	0	-	-	-	0	0	0	99	1	0	0	Case_specific	0	0	0
409	CCDC132	hg38:7:93347895	gene	intron_variant	ENSG00000004766	-	-	-	-	-	-	G	A	0	-	-	-	0	0	0	99	1	0	0	Case_specific	0	0	0
410	CCDC132	hg38:7:93347966	gene	intron_variant	ENSG00000004766	-	-	-	-	-	-	GTAT	G	0	-	-	-	0	0	0	99	1	0	0	Case_specific	0	0	0
411	CCDC132	hg38:7:93347993	gene	intron_variant	ENSG00000004766	-	-	-	-	-	-	A	AG	0	-	-	-	0	0	0	98	2	0	0	Case_specific	0	0	0
418	CCDC132	hg38:7:93350476	gene	intron_variant	ENSG00000004766	-	-	-	-	-	-	A	G	0	-	-	-	0	0	0	96	4	0	0	Case_specific	0	0	0
419	CCDC132	hg38:7:93351363	gene	intron_variant	ENSG00000004766	-	-	-	-	-	-	C	CT	0	-	-	-	0	0	0	98	2	0	0	Case_specific	0	0	0
420	CCDC132	hg38:7:93352004	gene	intron_variant	ENSG00000004766	-	-	-	-	-	-	T	C	0	-	-	-	0	0	0	99	1	0	0	Case_specific	0	0	0
424	CCDC132	hg38:7:93353588	gene	intron_variant	ENSG00000004766	-	-	-	-	-	-	C	T	0	-	-	-	0	0	0	99	1	0	0	Case_specific	0	0	0
428	CCDC132	hg38:7:93355119	gene	intron_variant	ENSG00000004766	-	-	-	-	-	-	TAAAA	TAA,TAAA,T,TA	0	-	-	-	0	0	0	31	68	0	0	Case_specific	0	0	0
429	CCDC132	hg38:7:93355120	gene	intron_variant	ENSG00000004766	-	-	-	-	rs10239017	-	A	T,<*:DEL>	2	-	-	-	0	0	0	21	77	0	0	Case_specific	0	0	0
430	CCDC132	hg38:7:93355121	gene	intron_variant	ENSG00000004766	-	-	-	-	rs201156925	-	A	T,ATTT,<*:DEL>	0	-	-	-	0	0	0	54	42	0	0	Case_specific	0	0	0
431	CCDC132	hg38:7:93355122	gene	intron_variant	ENSG00000004766	-	-	-	-	-	-	A	ATTTT,<*:DEL>	6	-	-	-	0	0	0	49	49	0	0	Case_specific	0	0	0
432	CCDC132	hg38:7:93355123	gene	intron_variant	ENSG00000004766	-	-	-	-	-	-	A	ATTTTT	0	-	-	-	0	0	0	97	2	0	0	Case_specific	0	0	0
437	CCDC132	hg38:7:93356361	gene	intron_variant	ENSG00000004766	-	-	-	-	-	-	G	A	0	-	-	-	0	0	0	97	3	0	0	Case_specific	0	0	0
438	CCDC132	hg38:7:93356649	gene	intron_variant	ENSG00000004766	-	-	-	-	-	-	G	A	0	-	-	-	0	0	0	99	1	0	0	Case_specific	0	0	0
439	CCDC132	hg38:7:93356653	gene	intron_variant	ENSG00000004766	-	-	-	-	-	-	A	T	0	-	-	-	0	0	0	99	1	0	0	Case_specific	0	0	0
442	CCDC132	hg38:7:93356843	gene	intron_variant	ENSG00000004766	-	-	-	-	-	-	T	C	0	-	-	-	0	0	0	99	1	0	0	Case_specific	0	0	0
448	CCDC132	hg38:7:93357991	gene	intron_variant	ENSG00000004766	-	-	-	-	-	-	A	G	0	-	-	-	0	0	0	99	1	0	0	Case_specific	0	0	0
450	CCDC132	hg38:7:93358031	gene	intron_variant	ENSG00000004766	-	-	-	-	-	-	T	C	0	-	-	-	0	0	0	99	1	0	0	Case_specific	0	0	0
68	CCDC132	hg38:7:93246118	gene	initiator_codon_variant	ENSG00000004766	1	1	M/V	Atg/Gtg	rs2214098	GMAF=G:0.0308	A	G	0	rs2214098	A	G	208	174	0	83	17	174	34	0.871412	0.954171	-140	208
67	CCDC132	hg38:7:93246114	gene	5_prime_UTR_variant	ENSG00000004766	-	-	-	-	-	-	C	T	0	-	-	-	0	0	0	99	1	0	0	1	0	0	0
14	CCDC132	hg38:7:93232348	gene	5_prime_UTR_variant	ENSG00000004766	-	-	-	-	rs76810131	GMAF=T:0.0923	C	T	4	rs76810131	C	T	208	142	9	69	31	142	66	1	1.03442	-76	208
454	CCDC132	hg38:7:93358593	gene	3_prime_UTR_variant	ENSG00000004766	-	-	-	-	rs75758985	GMAF=C:0.0032	T	C	0	rs75758985	T	C	208	208	0	99	1	208	0	0.324675	0	-208	208
457	CCDC132	hg38:7:93359414	gene	3_prime_UTR_variant	ENSG00000004766	-	-	-	-	rs17165299	GMAF=G:0.0831	A	G	1	rs17165299	A	G	208	192	0	89	11	192	16	0.390233	0.675137	-176	208
460	CCDC132	hg38:7:93360196	gene	3_prime_UTR_variant	ENSG00000004766	-	-	-	-	rs74713513	GMAF=C:0.0973	T	C	1	rs74713513	T	C	208	192	0	89	11	192	16	0.390233	0.675137	-176	208
462	CCDC132	hg38:7:93360783	gene	3_prime_UTR_variant	ENSG00000004766	-	-	-	-	rs17165301	GMAF=G:0.0840	A	G	1	rs17165301	A	G	208	192	0	90	10	192	16	0.515531	0.7507	-176	208
459	CCDC132	hg38:7:93359916	gene	3_prime_UTR_variant	ENSG00000004766	-	-	-	-	rs2285507	GMAF=A:0.2695	G	A	4	rs2285507	G	A	208	124	10	64	36	124	84	0.532919	1.20358	-40	208
463	CCDC132	hg38:7:93360979	gene	3_prime_UTR_variant	ENSG00000004766	-	-	-	-	rs73219929	GMAF=A:0.0243	G	A	0	rs73219929	G	A	208	207	0	99	1	207	1	0.544651	0.479501	-206	208
282	CCDC132	hg38:7:93320997	gene	3_prime_UTR_variant	ENSG00000004766	-	-	-	-	rs117423829	GMAF=T:0.0018	G	T	0	rs117423829	G	T	208	205	0	98	2	205	3	0.661124	0.717866	-202	208
280	CCDC132	hg38:7:93320813	gene	3_prime_UTR_variant	ENSG00000004766	-	-	-	-	rs117116142	GMAF=A:0.0092	T	A	0	rs117116142	T	A	208	189	0	92	8	189	19	0.83207	1.15558	-170	208
279	CCDC132	hg38:7:93320681	gene	3_prime_UTR_variant	ENSG00000004766	-	-	-	-	rs11487041	GMAF=C:0.0978	G	C	0	rs11487041	G	C	208	172	0	82	18	172	36	0.874089	0.953637	-136	208
277	CCDC132	hg38:7:93320575	gene	3_prime_UTR_variant	ENSG00000004766	-	-	-	-	-	-	A	G	0	-	-	-	0	0	0	89	3	0	0	1	0	0	0
278	CCDC132	hg38:7:93320580	gene	3_prime_UTR_variant	ENSG00000004766	-	-	-	-	rs68090680	GMAF=-:0.2750	CTCTA	C	30	-	-	-	0	0	0	15	85	0	0	1	0	0	0
281	CCDC132	hg38:7:93320853	gene	3_prime_UTR_variant	ENSG00000004766	-	-	-	-	-	-	A	G	0	-	-	-	0	0	0	99	1	0	0	1	0	0	0
458	CCDC132	hg38:7:93359827	gene	3_prime_UTR_variant	ENSG00000004766	-	-	-	-	rs141557557	GMAF=C:0.0064	T	C	0	rs141557557	T	C	208	193	0	93	7	193	15	1	1.03246	-178	208
461	CCDC132	hg38:7:93360407	gene	3_prime_UTR_variant	ENSG00000004766	-	-	-	-	-	-	GTT	G,GT,GTTTT	21	-	-	-	0	0	0	8	91	0	0	Case_specific	0	0	0

## Sheet: Sheet2
100	CCDC132	hg38:7:93258242	gene	missense_variant	ENSG00000004766	503	168	G/V	gGa/gTa	-	-	G	T	0	-	-	-	0	0	0	99	1	0	0	1	0	0	0
216	CCDC132	hg38:7:93294573	gene	missense_variant	ENSG00000004766	1014	338	E/D	gaA/gaT	rs199714930	-	A	T	0	-	-	-	0	0	0	99	1	0	0	1	0	0	0
68	CCDC132	hg38:7:93246118	gene	initiator_codon_variant	ENSG00000004766	1	1	M/V	Atg/Gtg	rs2214098	GMAF=G:0.0308	A	G	0	rs2214098	A	G	208	174	0	83	17	174	34	0.871412	0.954171	-140	208
